# Supplementary material for: Development and Validation of an m6A RNA Methylation Regulator-Based Signature for Prognostic Prediction in Cervical Squamous Cell Carcinoma
Source: Front Oncol. 2020 Aug 21;10:1444. doi: 10.3389/fonc.2020.01444 (PMC7472601; doi:10.3389/fonc.2020.01444)
Supplement: Supplementary file 3 [file Data_Sheet_2.xlsx]

## Sheet: Supplementary File-transcriptom
Ensembl_ID	TCGA-FU-A3EO-11A	TCGA-HM-A3JJ-11A	TCGA-MY-A5BF-11A	TCGA-2W-A8YY-01A	TCGA-4J-AA1J-01A	TCGA-BI-A0VR-01A	TCGA-BI-A0VS-01A	TCGA-BI-A20A-01A	TCGA-C5-A0TN-01A	TCGA-C5-A1BE-01B	TCGA-C5-A1BF-01B	TCGA-C5-A1BI-01B	TCGA-C5-A1BJ-01A	TCGA-C5-A1BK-01B	TCGA-C5-A1BL-01A	TCGA-C5-A1BM-01A	TCGA-C5-A1BN-01B	TCGA-C5-A1BQ-01C	TCGA-C5-A1M5-01A	TCGA-C5-A1M6-01A	TCGA-C5-A1M7-01A	TCGA-C5-A1M8-01A	TCGA-C5-A1M9-01A	TCGA-C5-A1ME-01A	TCGA-C5-A1MF-01A	TCGA-C5-A1MH-01A	TCGA-C5-A1MI-01A	TCGA-C5-A1MJ-01A	TCGA-C5-A1MK-01A	TCGA-C5-A1ML-01A	TCGA-C5-A1MN-01A	TCGA-C5-A1MP-01A	TCGA-C5-A1MQ-01A	TCGA-C5-A2LS-01A	TCGA-C5-A2LT-01A	TCGA-C5-A2LV-01A	TCGA-C5-A2LX-01A	TCGA-C5-A2LY-01A	TCGA-C5-A2LZ-01A	TCGA-C5-A2M1-01A	TCGA-C5-A2M2-01A	TCGA-C5-A3HD-01B	TCGA-C5-A3HE-01A	TCGA-C5-A3HF-01A	TCGA-C5-A3HL-01A	TCGA-C5-A7CG-01A	TCGA-C5-A7CH-01A	TCGA-C5-A7CJ-01A	TCGA-C5-A7CK-01A
KIAA1429	6.5944	5.37923	3.5137	5.28009	5.60973	4.11453	11.2601	4.52776	4.80499	5.54497	5.72018	5.686	5.41072	3.92381	5.30441	4.85698	5.08189	5.52266	4.94764	4.73938	4.40074	5.24222	7.08816	2.80201	2.76147	4.58827	8.02465	6.41113	5.08353	4.30557	6.19888	5.30414	3.91243	4.34142	3.41968	5.5463	4.54344	3.47376	8.57992	6.0247	5.95365	6.21856	5.8827	5.50277	4.25738	7.45826	4.0916	5.12143	5.60075
HNRNPC	74.2451	41.734	43.8883	67.1105	69.1987	68.3702	66.4979	46.4943	84.6244	61.751	72.255	63.4146	76.0702	64.1367	73.9895	74.2852	94.6343	52.6582	85.3158	70.1961	76.1793	66.2249	92.2535	36.1766	30.8224	75.6082	91.9185	98.267	62.2877	60.2084	62.9975	63.6994	51.9913	61.8628	64.8003	96.295	50.6111	57.9222	63.3836	125.827	74.1862	61.2152	80.2325	77.5613	61.0515	84.1584	53.1988	62.5273	60.0442
RBM15	2.17915	1.52002	2.84738	4.14566	4.26201	3.92348	3.3948	3.56033	3.6255	3.65705	2.4717	4.21429	4.22866	3.4008	4.74263	5.13657	5.84954	2.79483	2.888	5.76807	5.21011	4.63909	3.89183	4.34742	3.28131	4.87523	4.74659	5.52623	4.55335	3.88935	3.26024	3.77188	3.26422	3.87354	2.20403	3.22908	4.75993	4.36234	4.88388	4.45192	5.62175	6.19404	4.86356	4.96764	3.30666	2.75567	3.01054	5.26447	6.68332
METTL14	5.84355	3.84703	2.87755	3.58473	4.90339	2.5007	2.36774	2.16809	2.0312	4.12466	2.7831	3.93051	4.23058	2.25568	3.98205	2.23492	2.51233	3.14533	4.33827	3.79116	3.23672	3.09998	3.65813	2.15316	1.20435	3.81309	3.34965	3.66623	3.07646	3.18877	3.59569	3.59687	1.78482	3.1522	2.03244	1.84943	2.43405	2.5629	4.8829	3.87173	4.25992	3.02251	2.63233	3.47927	3.37764	5.00015	2.489	3.01645	3.37914
YTHDC2	2.49571	2.98304	1.51106	5.27232	2.87852	3.83124	2.89834	4.28824	2.4642	3.23661	2.06762	3.57272	3.91832	2.08925	5.13156	4.13324	2.49727	4.76768	4.37788	3.12235	3.96379	1.85666	2.98958	1.79935	0.837177	2.80025	3.71466	4.54281	3.73175	7.80652	1.3644	2.99815	1.02241	3.62368	2.30001	1.80022	2.65437	1.77658	5.08217	4.86794	3.30227	2.66538	2.57791	3.41203	4.1962	5.51905	2.06482	6.29148	4.30369
METTL3	4.95992	4.57655	2.17684	7.53634	8.42533	6.19574	6.02209	6.70152	4.80743	4.39088	4.38918	6.62868	6.5852	5.61805	5.56261	3.62552	9.25798	6.51029	8.4203	13.3978	3.94049	7.81752	8.83971	2.7029	1.81417	6.44467	10.1146	16.9564	5.39283	9.5561	4.19844	6.60367	2.90914	7.96119	5.4843	5.35363	3.11849	6.44825	8.52864	20.9368	7.07975	4.35937	8.71527	9.81605	4.34325	9.16775	6.86012	6.46848	7.82008
ZC3H13	9.64735	11.0096	4.06599	11.2789	14.5131	5.22088	6.81066	6.43441	7.53829	4.26777	6.0476	7.0442	5.01075	4.88629	4.80295	4.25355	7.90391	7.04219	7.15214	8.8116	7.0729	5.10299	9.95451	2.06382	1.06184	5.34842	15.9462	13.546	6.93718	8.43602	7.1847	4.98878	2.16848	6.06141	3.99115	3.0955	1.65862	3.05627	8.75176	4.72653	7.13347	9.48227	3.8633	10.0169	6.86947	5.51143	2.62736	7.84464	5.20423
WTAP	22.7115	15.0038	22.8427	19.6187	11.9928	19.6062	16.5603	10.4094	18.2305	22.6621	21.7867	14.0252	21.9752	13.1924	12.1548	11.3491	17.3679	19.0125	15.4505	22.0706	36.9763	16.1029	11.6889	14.3406	9.13812	22.9269	29.8556	15.8664	15.151	20.3131	19.7286	27.7967	10.7608	16.8642	16.2041	11.687	18.4384	17.5123	21.0927	19.0239	19.2757	13.8318	17.5976	10.5924	23.0835	20.6448	12.6122	21.9866	18.1993
YTHDF1	19.4474	17.0125	20.6465	29.7898	25.3107	35.8901	25.75	20.4595	22.2966	26.5512	22.8681	21.4491	27.938	20.8798	39.7573	23.3281	26.9702	21.701	17.5115	34.2134	22.696	27.0646	23.6548	29.0775	13.7439	20.4943	40.3583	26.8249	26.5263	25.9288	29.5058	33.4057	22.5063	19.2903	23.0042	18.8921	19.1806	17.6778	26.0021	30.2969	21.9281	35.5237	25.3832	23.5166	16.8003	23.9059	25.6318	22.083	21.6989
YTHDC1	26.4043	13.3648	14.2202	12.879	17.9598	12.1347	14.6749	15.2119	13.126	21.6625	12.2629	18.1982	18.259	20.7036	16.6406	15.3255	9.7506	15.8109	23.5639	15.2142	17.4447	20.3511	13.1597	8.22808	3.3865	13.0936	20.24	14.9516	16.2278	13.0255	14.8719	14.2057	8.72191	15.4116	8.6076	11.4999	8.14137	8.2145	24.9169	14.8071	18.74	11.8047	11.7317	15.0469	19.9299	20.954	11.1309	14.6188	11.188
FTO	5.29467	5.25502	3.36436	3.01771	2.71625	2.50238	4.34348	1.71673	3.04441	2.59553	4.48299	2.55073	3.32029	2.09183	2.0195	1.46448	4.41211	1.90998	3.07688	2.69531	3.89533	2.52642	2.50878	1.17615	0.871495	2.15989	4.47407	3.04679	2.33341	2.13843	1.84028	2.21015	2.28413	1.17369	2.11903	1.95478	0.955845	1.62162	2.51504	1.69035	2.6953	2.39736	1.11992	2.80796	3.05892	2.80394	2.83361	3.28111	1.62922
YTHDF2	16.8966	15.2641	14.8088	32.7068	24.6763	24.2142	23.9622	20.8353	22.2825	26.4728	24.2607	25.1388	27.4309	22.7317	28.2937	41.5474	20.4103	23.2724	20.9407	30.6478	50.1674	27.1752	21.5569	20.3635	20.0691	33.5611	25.9755	17.0077	32.1911	26.3264	22.9542	24.5387	14.8704	22.2268	15.1855	17.3484	21.964	19.8197	28.5432	31.2853	21.6027	25.3998	27.5863	26.641	22.5846	20.1201	20.4263	36.1367	21.4901
ALKBH5	56.3094	34.0922	38.7845	64.3655	22.162	40.2109	27.0853	27.6854	35.3312	24.2629	19.3755	32.6611	20.3775	28.6513	20.7279	28.4817	40.7592	22.497	18.1602	41.5046	33.3034	41.1749	39.5253	25.2665	17.3439	27.0709	39.1107	25.6173	31.5279	36.2892	20.7161	23.2649	31.9149	44.9594	23.6292	16.6448	18.521	26.8992	24.4982	27.0114	48.8701	41.7494	46.0206	33.5239	38.2976	44.9203	34.4915	36.2648	40.8509
[truncated: 258 more columns]
